# Supplementary material for: Ochratoxin A and Clear Cell Renal Cell Carcinoma: Exploring Potential Molecular Links Through Network Toxicology and Machine Learning
Source: Int J Mol Sci. 2026 Mar 25;27(7):2971. doi: 10.3390/ijms27072971 (PMC13072936; doi:10.3390/ijms27072971)
Supplement: Supplementary file 1 [file ijms-27-02971-s001.zip]

Archive with 1 entries (1 files):
- ijms-4180207-supplementary.xlsx
