# Supplementary material for: Ochratoxin A and Clear Cell Renal Cell Carcinoma: Exploring Potential Molecular Links Through Network Toxicology and Machine Learning
Source: Int J Mol Sci. 2026 Mar 25;27(7):2971. doi: 10.3390/ijms27072971 (PMC13072936; doi:10.3390/ijms27072971)
Supplement: Supplementary file 1 [file ijms-27-02971-s001.zip › ijms-4180207-supplementary.xlsx]

## Sheet: Supplementary Table S1
softPower	mergeCutHeight	significant_module	module_genes_filtered	overlap_module_OTA	union_size	overlap_union_OTA	overlap_genes_beta9_merge025
8	0.2	green	35	2	2175	45	IGFBP3
8	0.25	green	53	2	2182	45	PYGL
8	0.3	brown	236	13	2188	43	TYMS
9	0.2	blue	171	4	2184	43	SLC22A8
9	0.25	blue	171	4	2184	43	ITGA5
9	0.3	blue	171	4	2184	43	F11
10	0.2	blue	338	3	2168	43	HPGD
10	0.25	blue	338	3	2168	43	PPARA
10	0.3	blue	338	3	2168	43	ITGA4
							LTB4R
							ITGB2
							KLK1
							VDR
							PSMB10
							MAPK10
							ICAM1
							SLC22A6
							THRB
							EGFR
							PSMB9
							CASP1
							MET
							CA2
							PTPN22
							MMP14
							TBXAS1
							ITGAL
							PSMB8
							ITK
							CTSS
							MME
							ADORA3
							TOP2A
							PTPRC
							PTGER3
							AVPR1A
							ANPEP
							FPR1
							ERAP2
							MMP9
							SLC22A11
							CXCR1
							ACE2

## Sheet: Supplementary Table S2
Compound(ChEMBL+SEA+SwissTargetPrediction)	Disease(DEG+WGCNA)	interGenes	Machine Learning Model Combination Method	Significant Correlation Genes(glmBoost+RF)	Core genes(SHAP)	Core genes(SHAP value)
ALDH1A1	EGLN3	ALDH1A1	Lasso + Stepglm [both]	IGFBP3	IGFBP3	0.117456
HPGD	KNG1	HPGD	SVM	ITGA5	ITGA5	0.078146
ABCC2	CALB1	VDR	glmBoost + SVM	SLC22A8	PYGL	0.0628535
PPARD	CA9	SLC22A6	Ridge	PYGL	SLC22A8	0.0627688
NR3C1	ANGPTL4	SLC22A11	Lasso + SVM	MMP14	LTB4R	0.0443718
VDR	RALYL	NR1H4	glmBoost + Ridge	KLK1
SLC22A6	PDK1	THRB	Enet [alpha=0.1]	LTB4R
GLA	HILPDA	SLC22A8	glmBoost + Enet [alpha=0.1]	PSMB9
SLC22A11	LPPR1	ACE2	Enet [alpha=0.2]	NAALAD2
NR1H4	HRG	PAM	Enet [alpha=0.3]
TP53	SUCLG1	ANPEP	glmBoost + Enet [alpha=0.3]
AR	EHD2	CA2	glmBoost + Enet [alpha=0.2]
GBA1	ENO2	CAPN2	Enet [alpha=0.4]
PPARG	SEMA5B	CASP1	glmBoost + Enet [alpha=0.4]
NFKB1	PFKP	CTSS	Lasso + glmBoost
THRB	SLC12A1	CYP51A1	Enet [alpha=0.5]
ESR1	MIR210HG	ERAP2	glmBoost
GAA	GPD1L	F11	glmBoost + Enet [alpha=0.5]
NFE2L2	NOL3	FPR1	Enet [alpha=0.6]
SLC22A8	NDUFA4L2	ICAM1	glmBoost + Enet [alpha=0.6]
ACE2	BHLHE41	ITGA5	glmBoost + Enet [alpha=0.7]
ACE	SLC4A1	ITGAL	glmBoost + Enet [alpha=0.8]
ADRM1	KCNJ1	ITGA4	Enet [alpha=0.8]
PAM	CLCNKB	ITGB2	Enet [alpha=0.9]
LAP3	ERP27	ITGB3	Lasso
ANPEP	HK2	KLK1	Enet [alpha=0.7]
NPPA	SFRP1	MMEL1	glmBoost + Enet [alpha=0.9]
BRCA1	TNFAIP6	MMP9	glmBoost + Lasso
CA2	HADH	NAALAD2	Lasso + plsRglm
CAPN1	TMPRSS2	MME	glmBoost + plsRglm
CAPN2	CA10	PPARA	glmBoost + Stepglm [forward]
CASP1	COL4A6	PSMB10	Lasso + Stepglm [forward]
CASP3	DIO1	PSMB9	RF + SVM
CASP7	HS6ST2	PSMB8	Stepglm [forward]
CASP8	LPCAT1	PYGL	plsRglm
CTSB	COL23A1	AVPR1A	RF + Ridge
CTSG	LDHB	LTB4R	RF + Enet [alpha=0.1]
CTSK	ACPP	MMP14	RF + plsRglm
CTSL	SERPINA5	HMGCR	RF + Stepglm [forward]
CTSV	GPC3	TYMS	RF + Enet [alpha=0.2]
CTSS	FXYD4	PDE7A	RF + Enet [alpha=0.3]
CPA1	XPNPEP2	TBXAS1	RF + Enet [alpha=0.6]
CPA3	CDCA2	CXCR1	RF + Lasso
CCKAR	SLC13A3	ITK	RF + Enet [alpha=0.7]
UGCG	AQP2	HTR2B	RF + Enet [alpha=0.5]
CELA1	UMOD	STS	RF + glmBoost
CMA1	ATP6V0D2	PTGER3	RF + Enet [alpha=0.9]
CYP51A1	DMRT2	EGFR	RF + Enet [alpha=0.4]
CAPNS1	SCNN1G	MAPK10	RF + Enet [alpha=0.8]
DRD4	SCARB1	MET	RF + Stepglm [both]
ECE1	SOST	TOP2A	RF + Stepglm [backward]
EEF1A2	IGFBP3	CDK5R1	Stepglm [both] + Ridge
EEF1A1	ERBB4	PTPN22	Stepglm [backward] + Ridge
ERAP2	TFAP2B	PTPRC	Stepglm [both] + plsRglm
F11	RAB25	ADORA3	Stepglm [backward] + plsRglm
FPR1	ACAA1	IGFBP3	Stepglm [both] + Enet [alpha=0.9]
CCKBR	PFKFB4		Stepglm [backward] + Enet [alpha=0.9]
GLP1R	ENPP6		Stepglm [both] + Enet [alpha=0.1]
SLC2A4	ABAT		Stepglm [backward] + Enet [alpha=0.1]
GNPAT	HEPACAM2		Stepglm [both] + Enet [alpha=0.8]
GPR139	VEGFA		Stepglm [backward] + Enet [alpha=0.8]
GPR142	KCNJ10		Stepglm [both] + Enet [alpha=0.2]
HPGDS	ZNF395		Stepglm [backward] + Enet [alpha=0.2]
ICAM1	TFCP2L1		Stepglm [both] + Lasso
IMPDH1	NPHS1		Stepglm [backward] + Lasso
IMPDH2	DCXR		Stepglm [both] + Enet [alpha=0.6]
ITGA2B	PLK2		Stepglm [backward] + Enet [alpha=0.6]
ITGA5	SLC12A3		glmBoost + GBM
ITGAL	DDB2		Stepglm [both] + Enet [alpha=0.7]
ITGA4	PTH1R		Stepglm [backward] + Enet [alpha=0.7]
ITGAV	PFKFB2		Lasso + Stepglm [backward]
ITGB2	SLC22A8		Stepglm [both]
ITGB1	AHNAK2		Stepglm [backward]
ITGB3	VASH1		glmBoost + Stepglm [both]
ITGB7	RHBG		glmBoost + Stepglm [backward]
KDM4E	SLC4A9		Stepglm [both] + Enet [alpha=0.4]
KIFC1	APEH		Stepglm [backward] + Enet [alpha=0.4]
KLK1	EPB41L4B		Stepglm [both] + Enet [alpha=0.3]
KLK5	OVOL2		Stepglm [backward] + Enet [alpha=0.3]
KLK7	BSND		Stepglm [both] + glmBoost
KLKB1	UPP2		Stepglm [backward] + glmBoost
LNPEP	ATP6V1C2		Stepglm [both] + Enet [alpha=0.5]
MC3R	ATP6V0A4		Stepglm [backward] + Enet [alpha=0.5]
MC4R	NR1I3		glmBoost + RF
MDM4	P2RX7		RF
MMEL1	MAN1C1		Lasso + GBM
MMP1	PCCB		RF + GBM
MMP2	CLCNKA		GBM
MMP9	IRX2		Stepglm [both] + SVM
CDC25B	SELENBP1		Stepglm [backward] + SVM
NAAA	ACSF2		Lasso + RF
NAALAD2	SPAG4		Stepglm [both] + GBM
MME	PYGL		Stepglm [backward] + GBM
TACR2	CMTM4		Stepglm [both] + RF
TACR3	SAP30		LDA
NPFFR1	FABP1		glmBoost + LDA
NPFFR2	LAMA4		RF+LDA
OPRD1	ST8SIA4		Stepglm [both]+LDA
PARP3	ALDH6A1		Stepglm [backward]+LDA
PTGIR	FGF1		Lasso + LDA
PIN1	SLC7A8		Stepglm [backward] + RF
PPARA	NDUFS1		XGBoost
PSMC6	MUC15		Lasso+XGBoost
PSMC4	SFXN2		glmBoost+XGBoost
PSMC3	FGF9		RF+XGBoost
PSMC1	MLKL		Stepglm[both]+XGBoost
PSMC2	NR0B2		Stepglm[backward]+XGBoost
PSMC5	AGPAT9		NaiveBayes
PSMA2	NPHS2		Lasso+NaiveBayes
PSMA1	LOC645321		glmBoost+NaiveBayes
PSMA3	CHL1		RF+NaiveBayes
PSMA4	HACL1		Stepglm[both]+NaiveBayes
PSMA6	ITGA5		Stepglm[backward]+NaiveBayes
PSMA5	CXCR4
PSMA7	MPP7
NPEPPS	FMO5
PSMB10	MAGI2-AS3
PSMB11	FAM3B
PSMB1	IKBIP
PSMB2	NELL1
PSMB4	RHCG
PSMB5	IYD
PSMB3	PTGER1
PSMB6	SH3GL2
PSMB7	PRKCDBP
PSMB9	TNNT2
PSMB8	SLC22A7
PSMD11	DPEP1
PSMD12	GHITM
PSMD13	GPR110
PSMD14	SLC15A4
PSMA8	CYP17A1
PSMD1	VWF
PSMD2	NETO2
PSMD3	S100A2
PSMD4	SUCLG2
PSMD8	DNAH11
PSMD7	LOC100130691
PSMD6	TAP1
PTPN2	SLC1A4
PYGL	ECHS1
SLC15A1	ACAD8
SLC6A12	HPD
SEM1	FAM169A
TMEM97	SLC34A1
YARS1	OAT
PRSS1	ALDOA
TAS1R1	ALDOC
TYR	TBC1D24
AVPR1A	PLCL1
XIAP	RASL11B
PTGDR2	ANAPC13
PIK3CA	CLDN19
EGLN1	IFI16
EDNRB	CTH
EDNRA	CDKN2A
CASP6	NDUFA4
KDM4C	PVALB
LTB4R	PCP4
MMP16	EFHD1
MMP13	PLA2R1
MMP3	RALGPS1
ADAM17	MBOAT2
MMP14	C16orf89
MMP8	ASS1
AMPD3	APOC1
CDK1	IRX1
MAG	ABCC3
MAPK8	GPC5
TOP1	PECAM1
ABCC5	EPM2A
HMGCR	BCKDHB
TYMS	PHKA2
KDM3A	GABRA2
PDE7A	FECH
AKR1C3	ATP6V1B1
AKR1C2	COQ10A
AKR1C1	ACADSB
TBXAS1	MCOLN3
HCAR2	PRELID2
CXCR1	UQCRFS1
MAPK1	CCBE1
ITK	FH
SLC37A4	PPFIA4
AGTR1	PSAT1
GSK3B	GATA3
HTR2B	SLC25A5-AS1
TTR	C10orf10
SIRT1	CRHBP
AKR1B1	PACRG
TBXA2R	VIM
FDFT1	PRR15
CTSA	CD300A
DHODH	EPB41L5
EIF4A1	CLIC5
BMP1	PDP2
PIM1	SLC47A2
STS	RNF149
GALK1	TRPV2
ELANE	EPN3
SYK	FUT11
PTGER3	TMSB10
ERBB2	INPP5J
EGFR	RAB11FIP4
F7	DNER
PPP1CC	HLA-F
SLC5A1	DDIT4
KDM4A	ADM
FNTA	RNASET2
FNTB	SLC26A4
MKNK2	PRLR
MAPK14	AIF1L
DUSP3	VTCN1
MAPK10	ALAD
HPSE	PROZ
P2RX3	MAL
MET	PAPPA
ESR2	GP2
IDE	HIGD1A
DPP4	EGF
EP300	KRBA1
TOP2A	PPM1H
CDK5R1	PCDH9
CDK5	SLFN13
PTPN7	ARHGDIB
PTPN22	FXYD5
PTPRC	TYRP1
TNF	CCND1
ADORA1	PAK6
ADORA3	ACOT12
CASP2	ECI2
IGFBP3	SORD
	KISS1R
	LOC149703
	GSTM3
	MCAM
	MAP6
	ATP5A1
	TNNC1
	COMMD8
	TMEM61
	BDH1
	GAS1
	COBLL1
	TUBAL3
	PAQR5
	PNP
	SLC25A33
	GJC1
	ASB9
	ARL4D
	LOXL2
	SUOX
	ESRRB
	DUSP9
	ATP6V1A
	ATP5B
	PROM2
	TREM2
	BAZ1A
	MFSD4
	ATP6V1H
	PPAPDC1A
	DDN
	MT1G
	LINC00152
	DNMT3L
	TMEM45B
	C3
	DTL
	ATP5C1
	NEK6
	CROT
	NUSAP1
	ZC3HAV1L
	GABARAPL1
	GLDC
	TMCC1
	NKIRAS1
	PAG1
	SDHB
	AP1M2
	SLC25A5
	TMEM30B
	KCTD1
	FDX1
	MPP5
	ARHGAP24
	FRK
	RASSF2
	ANXA9
	PTPLAD1
	DGKD
	AK3
	WNK3
	TNFRSF10B
	ASAP1
	FBP1
	SDHD
	CD70
	LARS2
	AUH
	TSPAN33
	F11
	OGG1
	FABP6
	PCK2
	INHBB
	PLOD2
	MAGI3
	FDXR
	PROC
	NAPEPLD
	PLCXD3
	ADH1C
	PPM1K
	SLC30A2
	PEPD
	CADPS2
	HIBCH
	PRRG2
	HPGD
	GIT2
	CRYAA
	TDGF1
	C1orf116
	ENOX1
	KCNK10
	UQCRC1
	SLC5A11
	ESRRG
	HAPLN1
	TMEM116
	TRIM9
	CDCA7L
	BMPR1B
	TSPAN8
	CD1D
	C5
	IFI44
	TRIM59
	HOGA1
	ENPP3
	IL4I1
	RASSF10
	ERVMER34-1
	TMPRSS4
	NINL
	MECOM
	LY86
	ATP5G3
	SCNN1B
	BTN3A2
	DPP6
	SIM2
	NOS1
	MCTP2
	DOC2A
	CHGB
	FOLR3
	P4HB
	SCNN1A
	GLOD5
	KLHL3
	OXCT1
	ECHDC1
	PPARA
	CCDC88A
	TYROBP
	GGT6
	WDR54
	KIAA1522
	ACOX2
	GMFG
	CGNL1
	SLC48A1
	NNMT
	ANXA4
	ITGA4
	PRDM1
	SCD
	DAO
	PLXND1
	ACOT11
	MYOF
	LDHD
	WNK4
	MTFP1
	NKG7
	BPHL
	ALS2CL
	CKMT1A
	MIPEP
	NUDT6
	FREM1
	LCP2
	FAM167A
	RPS6KA6
	TCF21
	ALDH4A1
	ACAT1
	DIRAS3
	COL4A4
	ISG20
	CLEC2D
	CSPG4
	RASSF8
	TBC1D1
	NTNG1
	ACADM
	RNF150
	ELF4
	KCNE1
	STAMBPL1
	STC2
	P2RY8
	ARHGAP25
	C14orf37
	DNAJC12
	APOO
	ADH6
	LAT2
	BRCA2
	LHPP
	LTB4R
	GRB14
	ITGB2
	FER1L4
	FOXI1
	SOX11
	ACLY
	NAT8L
	HSPA6
	AQP7
	LDHA
	TNIP1
	LGALS1
	DLEU2
	DIAPH2
	HIBADH
	CAMK1D
	MDH1
	CAV1
	TMEM50B
	CEP170
	SCOC
	REEP6
	CLDN10
	CLEC2B
	IGSF11
	PCSK6
	MAGI2
	CLUL1
	ACOX1
	TGFBR3
	SOSTDC1
	FMO4
	GALM
	KLHL13
	ABCG1
	GAS2L3
	PTPRE
	IDO1
	S100A10
	GPHN
	SUSD4
	SGPP1
	TUBB2A
	MCM5
	PRDM16
	MORN2
	TYMP
	PCCA
	DACH1
	NEDD4L
	ELMO1
	SGK2
	HCLS1
	TST
	SLC1A3
	SEL1L3
	NNT
	LHFPL2
	ADI1
	ERV3-2
	G6PC
	KLK1
	PROCR
	IL4R
	SDSL
	LOC643733
	SNRPN
	MYBL1
	SUCNR1
	LRRC2
	CDKL1
	MPPED2
	TIMP1
	GLRX5
	GM2A
	MT1H
	ATP6V0E2
	CNTN1
	TRIB3
	CCND2
	LYPD6B
	MT1F
	PLIN5
	SEMA6D
	LAD1
	DHRS11
	MOB1B
	ST3GAL6
	ALAS1
	PLG
	BIRC3
	HLA-E
	IFI27
	BAG1
	MINA
	FANCL
	CASP4
	C4orf47
	MTCP1
	RIMKLA
	TYRO3
	PIK3R5
	SEC61G
	ERO1L
	TCEAL2
	NMI
	EFCAB4B
	PTPRO
	IER5
	CCNE2
	GMPR
	APBB1IP
	SLC5A2
	FCGR3A
	HYAL1
	GCH1
	DEPTOR
	CDKN2B
	DNASE1
	PMEPA1
	KLHL6
	ACSM3
	ALDOB
	RDH10
	BTD
	LOC389332
	CTDSPL
	HAGH
	PLA2G7
	NRP2
	NDUFAF4
	ANK2
	GRIK3
	HLA-B
	VDR
	C6orf223
	MTTP
	FAM57A
	PRMT6
	SLC22A13
	FKBP10
	FAM78A
	PSMB10
	TCF4
	ARHGEF3
	CYP27B1
	SLIT2
	TMEM174
	FN1
	ADAP2
	ZNF503
	PLCD4
	ESRP1
	LIN52
	AFAP1L1
	SLC4A11
	CD40
	OGDHL
	ADHFE1
	PHLDA3
	KNTC1
	SPHK2
	C1QA
	DGCR5
	TACSTD2
	EMP3
	TMEM44
	ADCY7
	RDH11
	CTSH
	COL5A3
	FMN2
	PTP4A3
	IL3RA
	TRMT1
	SLC13A2
	CNDP1
	OSMR
	DOCK2
	POU5F1P4
	ASPM
	NCKAP1L
	BIN2
	PLLP
	LST1
	CCNA2
	AXL
	ALDH7A1
	SIPA1L2
	TYMS
	CHST11
	CAND2
	RHBDF2
	CTHRC1
	UHRF1
	PLIN2
	ITGAX
	SLC43A3
	BMP7
	LPA
	PHYHD1
	ERMP1
	GLS
	MAPK10
	PC
	KCNE4
	TNFAIP8
	IRX3
	VAV3
	S1PR5
	PP7080
	IKZF1
	MYO1G
	EIF4EBP1
	MRO
	QDPR
	CP
	KCTD6
	TMEM206
	BDH2
	ZMYND12
	FLI1
	PHYH
	KSR1
	ALOX5
	LAPTM5
	ABHD14A
	GIMAP4
	SLC16A7
	CLCN5
	MYC
	LAIR1
	FCAMR
	KIAA0101
	ACO1
	FA2H
	IQGAP2
	TAPBP
	C1orf226
	TRIM63
	MAN1A1
	SLC15A3
	PRSS22
	RNF213
	SLC27A4
	ABCA8
	NDUFB5
	C21orf33
	ELF5
	NHSL1
	IPO13
	SHISA3
	GOT1
	IRF6
	ZDHHC2
	ARHGEF10
	PFN2
	EDN1
	TOX2
	MSRA
	CBR1
	CAV2
	DOK3
	MFNG
	CYP2J2
	KCNMA1
	LCN12
	FOXC1
	FRAS1
	ARHGAP22
	GRHL2
	PPP1R18
	FBXO2
	SLC2A1
	TREH
	COLEC11
	SH2B3
	BICD1
	SLC38A1
	CADM4
	L1CAM
	APOH
	VCAN
	BSPRY
	INPP5D
	HPCAL1
	COL8A1
	MICB
	GCSH
	HLA-DRB1
	GAS5
	GDPD5
	CHUK
	KCNJ2
	ARHGAP9
	NCAPG
	PIK3CG
	TMC4
	CDK18
	POU5F1
	C1QB
	ANO5
	COL4A3
	PLXNB1
	NQO2
	DENND1C
	GRHPR
	CEP55
	FAM184A
	XAF1
	FCGR2A
	CYP2B6
	ICAM1
	PRKCA
	FAM151A
	ANGPTL1
	ZNRF3
	RAB42
	GRAMD4
	PPP1R3B
	FLRT1
	ARRDC2
	IL27RA
	SLC19A2
	CCL28
	HSD17B7
	MARVELD2
	OVOL1
	LOC400043
	FAM26F
	TGFA
	IL10RA
	PDE1A
	FAM171A1
	ETS1
	PARVG
	PIEZO2
	PTGR1
	TRAF2
	RUNX3
	GK
	HAO2
	JMY
	PRDX4
	SELPLG
	DUSP4
	UCN
	HLA-DPB1
	MELK
	ATG16L2
	KCNK3
	GPD1
	PPP2R2B
	PPP1R13L
	SACS
	KSR2
	PREX1
	BTK
	ITPR2
	FABP5
	NLRC5
	ATP2C2
	TCIRG1
	SLC22A6
	CENPK
	GCDH
	CENPF
	PTPN3
	CRYL1
	AMPH
	FAM49A
	CDH3
	HSPA8
	SLC25A48
	FANCI
	HSPA2
	SPARC
	C1QTNF6
	CEACAM1
	CDH4
	KCNMB2
	CYP4F2
	ANGPT2
	CLDN14
	OAS3
	NR5A2
	HOXD8
	TGFB1
	CD84
	ZNF684
	EMX1
	SLC28A2
	THRB
	SLC16A5
	HSD11B2
	C7
	LINC00263
	GJB1
	APOBEC3G
	SLC25A25
	NPNT
	EMR2
	C1orf162
	OLFML2B
	ANGPTL2
	EFNA3
	NR3C2
	USP2
	AKR7A3
	THRSP
	AZGP1
	EGFR
	CLYBL
	RCSD1
	PBX1
	RNF152
	KLHL14
	PNMA2
	GAL3ST1
	ABCA12
	CHST15
	PEBP1
	LHX1
	LIPH
	LINC00473
	PHYHIP
	TUBB6
	C5orf46
	CDH13
	RNF166
	TM7SF2
	CARD16
	HLA-DRA
	IFFO1
	PRR15L
	NPDC1
	PLEKHA6
	CGN
	DUSP26
	LILRB1
	TNFSF9
	CLMN
	DEF6
	ATAD2
	PSMB9
	CD33
	SOBP
	LILRB3
	GABRD
	HLX
	PRC1
	OR7E14P
	LILRB2
	COL4A2
	ABCB1
	ISG15
	HMOX1
	MT1E
	CASP1
	HLA-G
	SH3BGR
	ENTPD3
	GABRE
	SLC22A12
	BCL11A
	FUT3
	WASF3
	CDS1
	NAP1L2
	TJP3
	RGN
	RAB37
	LOC100505938
	CORO1A
	H2BFXP
	NDC80
	SHMT2
	FAR2
	L2HGDH
	LRRK1
	ACSBG2
	AKNA
	GLYAT
	C6orf123
	ABTB2
	FYB
	SLC16A6
	EZH2
	RAB15
	SFMBT2
	CDCA7
	TMEM140
	TRPM6
	SIM1
	TMEM72
	PYCARD
	P4HA1
	JAG2
	UCHL1
	RDH12
	YPEL4
	GJA3
	PCYT2
	CAPS
	MET
	NACAP1
	ESM1
	TMEM45A
	C11orf52
	GPT2
	PDGFRA
	EMILIN2
	C15orf59
	SNHG12
	MCTP1
	TMC8
	QPRT
	LOC154761
	MYO1F
	WDR72
	PAX8
	CHP2
	CD200
	TNFSF15
	IDH1
	CA2
	VAV1
	SCD5
	PTRF
	MSC
	PHGDH
	HEY1
	HES4
	PANK1
	MAL2
	TNFSF13B
	LCP1
	SLC25A4
	QRFPR
	GSTO2
	CD247
	SLC2A14
	SLC41A2
	CYP4A11
	C9orf135
	HSF4
	AKR1A1
	SVOPL
	PCDH17
	IFNAR2
	HRH1
	FLJ32255
	PTPN22
	EVI2B
	PPARGC1A
	FOLR1
	OLFML2A
	HDHD3
	SLC2A3
	HLA-J
	APITD1
	STMN3
	RPA4
	CLSTN2
	BST2
	CYP8B1
	MOGAT1
	KLK6
	MMP14
	E2F8
	C1orf168
	TPD52L1
	SLC3A2
	KCNH6
	COL5A2
	PSTK
	ALDH1A2
	TLR3
	AMT
	MICALL2
	DDX25
	PCDHB10
	TRNP1
	EVI2A
	PTPRD
	FSCN1
	TNFAIP3
	RAP1GAP
	APOBEC3C
	TAGLN3
	GCHFR
	CPNE4
	RCN1
	KRT7
	EPCAM
	FLJ31715
	SSPN
	OSBPL6
	CDON
	PLEKHO1
	DTX1
	COL4A1
	ANKRD2
	SLC17A4
	PPAN
	RNF43
	PLXDC1
	COL4A5
	ANKRD36
	PCK1
	WLS
	GLYCTK
	ALLC
	AIFM1
	CD86
	CYP39A1
	LZTS1
	SMPD1
	CLEC7A
	ASPHD1
	CYSLTR1
	CHPT1
	SLC13A1
	C19orf33
	NOX4
	LINGO2
	CA8
	AGMAT
	RAC2
	LILRA2
	DEGS1
	SLC25A10
	CYFIP2
	TRIM2
	LRP1B
	TMEM86A
	RIMBP2
	AMFR
	SPTBN2
	C9orf24
	LRRC19
	PPP1R3C
	AGXT
	APOLD1
	TGFBI
	FBXO21
	CHDH
	C1orf115
	FAM101B
	ITPR3
	MEF2C
	TBXAS1
	KCNJ13
	CD300LF
	VMP1
	PIPOX
	ADAMTS16
	SLC25A35
	LOC100506125
	SEMA5A
	LCK
	ANK1
	SIGLEC7
	PROX1
	CD2
	WDFY3-AS2
	DMRTC1
	MACROD1
	COL6A2
	SPAG5
	NUDT4
	DCLK1
	TRPM3
	FMNL1
	FLT1
	THOC6
	DCN
	EHBP1L1
	SLC39A4
	ADAMTSL4
	HIST1H2BK
	KIF21B
	PLAG1
	ITGAL
	RAPGEFL1
	PLCG2
	SIPA1
	KLRG2
	SPATA17
	CSF2RB
	GPR113
	MCM10
	TFAP2A
	PSMB8
	THSD7A
	HOXB9
	ENTPD5
	PBLD
	PTHLH
	STRA6
	FAM102A
	PRAM1
	KLHDC9
	BIK
	ITK
	CSF1R
	LRP1
	EPHX2
	ANK3
	PPP1R1A
	PALM
	DOCK10
	SERPINA4
	NINJ2
	WT1
	BEST4
	SYTL3
	MRAP2
	SULT1C2
	EBF2
	SLC44A4
	RASSF5
	CPN2
	SLC29A4
	DPEP2
	GALNT3
	COL1A1
	ANLN
	GPR155
	C3orf52
	FOXM1
	CSTA
	ASF1B
	MT1X
	SEMA6A
	FBXO16
	MARVELD3
	CTSS
	CENPM
	NAT2
	CPNE6
	ALDH1B1
	TOX3
	BTN3A1
	TRIM22
	IGFBP2
	RHOH
	ETFA
	IL21R
	CYBB
	SAMHD1
	APOBR
	ANO4
	HLA-DMA
	SLC16A1
	ARL11
	DNASE1L3
	GNRH1
	VWCE
	SLC7A9
	ZAP70
	DNAJC6
	SASH3
	CORO2B
	C14orf80
	PSORS1C1
	OSCAR
	C2orf47
	EPHA3
	NXPH4
	ATHL1
	FBXO41
	F12
	GATM
	GBP2
	PMP22
	ACOT1
	ARHGAP30
	HLA-DPA1
	RAB7B
	ATP12A
	C1QC
	RRM2
	EAF2
	FJX1
	PCDHGA8
	CD53
	DHRS4
	LAIR2
	GPR98
	CLEC14A
	LPAR5
	CES4A
	STAC
	PRKAR2B
	KIAA2022
	LOC646903
	CCL18
	SLC12A6
	DUSP1
	BNIP3
	MME
	TNFRSF4
	GCAT
	PARM1
	HIST1H2AM
	DLG2
	ASAP3
	FAP
	PLA2G4F
	LINC00260
	DACH2
	KITLG
	BCL2L10
	CDKL2
	PNCK
	PHF21B
	NLRC3
	SLC9A9
	ETNK2
	MYZAP
	BCAT1
	LOX
	XXYLT1
	KCNJ12
	OCLN
	PDZD3
	CDKN1C
	B3GNT5
	GULP1
	CLIC2
	RGS10
	KDELC1
	HLA-DQB1
	C1QTNF7
	KIF11
	FSTL3
	GPM6B
	POLQ
	DIRAS2
	CD37
	VAT1L
	HOXB6
	PTPN13
	TACC3
	GATA5
	CHODL
	EYA2
	SEC14L4
	CR2
	KIF20A
	POLE2
	SH2D1A
	SHISA2
	ZNF165
	MS4A4A
	ESRP2
	UBE2C
	RGS5
	PALM3
	GRIP2
	CCDC148
	ACSL6
	RNASE6
	ENPP1
	GLIPR1
	STK10
	TNFAIP8L2
	LY96
	LPAR2
	SLC38A4
	LCAT
	PRSS8
	NUPR1
	HMCN1
	IL32
	TTC38
	FCGR1B
	FCER1G
	HOXA4
	ARSF
	BUB1
	CAPSL
	AMICA1
	CD52
	ADORA3
	HOMER1
	DEPDC1
	TOP2A
	EYA4
	HRASLS2
	ADA
	GJA1
	MCF2L-AS1
	TNFRSF9
	HCG27
	GPR27
	FUT6
	ANKRD37
	PLAT
	TLR2
	TINAG
	ARL4C
	CXorf36
	SHROOM3
	RASAL3
	PTPRC
	SLC7A11
	TMEM155
	RAPGEF3
	NUDT1
	PTTG1
	NMB
	SPI1
	SLA
	AEN
	PIP5K1B
	MARCKS
	BCL11B
	CD68
	SNX20
	GMIP
	GNLY
	PVRIG
	MRGPRF
	S100A14
	PXDN
	PRODH2
	RTP4
	LONRF2
	VEPH1
	CPAMD8
	SUSD3
	HMGCS2
	SUSD2
	ALDH2
	CDH9
	CD96
	GRAMD1C
	SLC17A1
	SLC23A1
	MS4A6A
	FERMT1
	SCGN
	CDO1
	CCL5
	EPB41L4A-AS1
	EOMES
	GCM1
	MAP2
	TNFRSF25
	TMEM92
	IL17RB
	ATP8B3
	CACNB4
	DAK
	NFE2L3
	BLM
	SLC37A2
	KLRC3
	PREX2
	BCL6
	GCGR
	HSPB2
	ARHGAP4
	HIST1H4J
	FGFBP1
	EHD3
	KLF16
	BTN3A3
	MYL3
	NAPSA
	RAB17
	MYO3B
	PTPRCAP
	MIOX
	CSF2RA
	FABP7
	VSIG1
	ST6GALNAC3
	UQCRH
	BIRC5
	LSP1
	MYH10
	SLAMF7
	CRIP1
	SIX4
	CD97
	UBASH3A
	KGFLP2
	BEX4
	CXCR6
	CA4
	CRNDE
	CCDC109B
	BUB1B
	IL2RB
	ARPC1B
	FBLN5
	FLJ35700
	TSPAN1
	GPR62
	LAG3
	ADAMDEC1
	CGREF1
	C8orf4
	STIL
	ATP2A3
	TBX15
	NUF2
	MYADM
	CRISP2
	ARNT2
	PDZRN3
	SLC16A10
	CACNA2D2
	TNFAIP2
	NPY1R
	PCSK1N
	PPP1R1B
	FAM83B
	GADD45A
	SMTNL2
	FPR3
	GC
	CCL20
	LXN
	PIGR
	LMO3
	FBXL16
	LIMD2
	PABPC4L
	APOC3
	EBI3
	CFP
	CENPE
	PRR7
	AOAH
	GPR4
	TPPP2
	KCNJ16
	GZMA
	TM6SF1
	TTK
	CDC6
	SEZ6L2
	ARHGAP15
	C1orf210
	SLA2
	SERPINC1
	CKMT2
	MAP9
	CEL
	CACNA2D4
	BDNF
	SPINK13
	ALDH8A1
	TNFRSF11A
	CEBPB
	SDS
	GPR19
	CST7
	FAIM3
	ZMYND15
	CXCL12
	MYCN
	HAO1
	VILL
	C21orf62
	PTGER3
	PEBP4
	PIF1
	PCDHB11
	ANKRD36B
	C1orf112
	CARD9
	TPX2
	OIP5
	ANXA3
	IGSF22
	TRAT1
	HECW2
	PPM1E
	MYEOV
	SCG5
	TGM2
	SPC24
	CD4
	NCF1
	NFATC2
	GDPD3
	KCTD11
	MILR1
	SDC1
	C1orf186
	IL2RG
	TEX11
	NFASC
	TRAF3IP3
	HSPG2
	CAPN3
	GBP5
	PRIMA1
	CRYM
	ENTPD1
	BCL2A1
	GNG11
	PLVAP
	TLR7
	NCAPH
	KIF18B
	ASPDH
	UGT2B28
	DSP
	CENPI
	LOC100129034
	B3GALT2
	RELL1
	NEK2
	SIX1
	LOC100507537
	TCF19
	DMGDH
	ARNTL2
	MEST
	IFI44L
	RSPH9
	PCDHB14
	UGT8
	DDC
	C2orf88
	LMNB1
	C9orf66
	GZMH
	ABCC6
	KLRC1
	POU5F1P3
	FTCD
	ODAM
	CDC42EP5
	KCNE3
	CCDC88B
	CPA6
	MYO7B
	NFKBIE
	FAM129A
	C11orf54
	FERMT3
	APOL1
	MST1
	NCF4
	ELMOD1
	TLCD1
	SLC6A19
	KAL1
	GZMM
	SIGIRR
	RAD51AP1
	CD8B
	VSNL1
	SORCS1
	CSDC2
	LEAP2
	FMO1
	RBP2
	CX3CR1
	ATRNL1
	NDNF
	FOXJ3
	LAMA2
	RHOBTB3
	RNF175
	PPP1R16B
	GAL3ST4
	MRPS6
	ALDH1L1
	KCNJ15
	CD36
	SDC3
	DPY19L2P2
	FBLN2
	CECR1
	RERGL
	CD300C
	IFI30
	PGF
	NUDT10
	RGS1
	FKBP11
	AGR2
	PSTPIP1
	NLGN1
	TRPV6
	TTN
	MAMDC4
	PRUNE2
	CLU
	GZMB
	SIRPG
	GSTM1
	2026-03-02
	COL21A1
	BDKRB2
	EMR1
	ZNF385B
	EMB
	CD3E
	NOD2
	NCF2
	RRAD
	CD3D
	RASGEF1A
	RELT
	PGBD5
	ANKRD36BP2
	ARG2
	UNC119
	CALCA
	BCHE
	CCR10
	KIAA1161
	CHRDL1
	REEP2
	ADSSL1
	SLC5A12
	TRPA1
	SLC4A4
	ITLN1
	MYOZ2
	PLEK
	HGD
	PMCH
	NAGS
	ALPK2
	RNASE2
	CD8A
	HK3
	ADORA2B
	FCGR3B
	LIPA
	DLGAP5
	CARD11
	SIRPB2
	CHEK2
	LOC142937
	MIAT
	MT2A
	TAGAP
	KLF15
	G0S2
	ABCB4
	RARRES2
	APOM
	KIAA0408
	PKD1P1
	PNPLA3
	LRRC25
	FLRT3
	HOXB8
	ENPP5
	AQP11
	C10orf25
	CASP5
	HRSP12
	RAB33A
	BARX2
	TRIM50
	CDC45
	ACVR1C
	SCIN
	CCRL2
	BIRC7
	MND1
	NPY5R
	PTGFRN
	ANO2
	GDA
	CD163L1
	LOC148709
	SIGLEC8
	SLC16A9
	TBC1D10C
	CENPH
	LYZ
	GHR
	C2orf40
	GPR20
	RAD51
	AIM2
	MEGF6
	GP1BB
	RENBP
	PBK
	SLC26A9
	PAQR4
	SCGB3A1
	TMEFF2
	PAIP2B
	RAB27B
	SLC27A2
	AVPR1A
	SH2D2A
	DPT
	MS4A7
	PCDHB6
	TRPM4
	TAC1
	ECHDC3
	KIAA0226L
	CD180
	HS3ST2
	LRRN2
	LRRC43
	FAM198B
	ALOX15B
	LGI4
	IL20RB
	ACTG2
	CYP4X1
	CXCL11
	TEK
	FAM64A
	DBIL5P2
	NECAB2
	NEBL
	CNTD1
	TG
	HCK
	SLC9A2
	BTBD16
	LGALS12
	SLC7A7
	DOCK3
	HLA-DMB
	CXCL10
	IGFALS
	ADAMTS19
	DPYS
	MYOZ1
	HIGD1B
	WT1-AS
	NEFH
	HTRA4
	HJURP
	SCN4B
	KIF4A
	TMEM79
	PTTG3P
	LY6E
	GABBR1
	F3
	EPS8L1
	SAT2
	STOX1
	CXorf65
	KCNK5
	FBLN1
	ZNF300P1
	GABRP
	CXCL9
	C8orf22
	COL15A1
	HOXD1
	RGS18
	CPNE5
	CD14
	CATSPER1
	TNFSF12
	IL13RA2
	UGT3A1
	SLC6A20
	STK33
	CXCR3
	GIMAP2
	EXPH5
	DCDC2
	GPX3
	XK
	CDT1
	SIT1
	TNNI1
	CCR5
	CD27
	PKLR
	GBP1
	CIB4
	RAB4B
	SLC34A3
	2026-03-01
	FRMD1
	PLEKHA4
	ARHGAP11A
	SKA3
	GFI1
	TMEM125
	HTATSF1P2
	CREG2
	2026-09-03
	CPE
	RAD54B
	WIF1
	UGT2A1
	GLYATL1
	P4HA3
	PDGFD
	SLC2A6
	PTGDS
	COL5A1
	PPP1R36
	CD38
	C16orf54
	CD48
	EPHX4
	EMCN
	VSIG4
	CFB
	SFTA2
	AQP3
	LIMS3
	IP6K3
	CTSW
	MAOA
	ADH1A
	SLC6A8
	GAS2
	SLAMF8
	IL17RD
	ABCA4
	NGEF
	GLRB
	TDRD9
	CCDC102B
	PTGFR
	NID2
	RBP4
	HCP5
	CD72
	ADAMTS14
	BATF
	GZMK
	XKR4
	COL1A2
	SAMD5
	SIGLEC9
	ACOT4
	LOC285957
	CDHR2
	FAM132A
	IL7R
	CD3G
	SNAI3
	C14orf132
	CHSY3
	CLEC4E
	KIAA1324
	ABCA6
	SEMA3G
	CDCA8
	CC2D2B
	NKAIN1
	FAM124B
	CCR7
	DIRAS1
	XCL1
	MSR1
	CYP24A1
	FAM46B
	PLAC8
	ANPEP
	HSPB7
	LIPG
	BBOX1
	LAMP3
	TCL6
	SCG2
	ZMAT4
	BEX2
	APLN
	PGAM2
	ISM1
	TIGIT
	JAKMIP1
	POU3F3
	MNX1
	ST6GALNAC2
	INHBA
	VCAM1
	SLC6A10P
	UNC5D
	C1orf64
	NRG3
	RIBC2
	ZBP1
	IGF2BP2
	PRAP1
	GIPC2
	NRTN
	ICOS
	CRABP1
	SAMSN1
	KIT
	SNTG1
	LRP4
	ABLIM3
	STGC3
	CTGF
	AGXT2
	OLIG1
	BTBD11
	SLC8A1
	MAP7
	MNDA
	FCGR2B
	BHMT
	FPR1
	HMX2
	TMEM191A
	KL
	CD163
	ANO1
	KCNN1
	SLITRK5
	HES5
	SLC22A24
	NME5
	SCN3A
	CKAP2L
	LOC401052
	NLRP3
	CUBN
	KCNN4
	GBA3
	FAM71E1
	BMX
	CLEC4A
	HSH2D
	GXYLT2
	SPINK1
	BEX1
	AGR3
	ADAM12
	PRX
	HAVCR1
	C2orf15
	SLC22A1
	KLRC4
	ERAP2
	NAP1L3
	LY9
	MMP9
	ACY3
	DEFB1
	SLC39A5
	CYP26B1
	AQP9
	ZYG11A
	MOXD1
	DHDH
	HIST1H1C
	TM4SF18
	ITGB6
	BTNL9
	TMEM154
	TPM2
	CD69
	SOCS3
	PLAC9
	C20orf197
	RPRM
	UBE2QL1
	C1S
	PPEF1
	RORB
	IL18RAP
[truncated: 1,225 more rows]

## Sheet: Supplementary Table S3
OTB Targets(ChEMBL+SEA+SwissTargetPrediction)	Disease(DEG+WGCNA)	interGenes
ALDH1A1	EGLN3	ALDH1A1
HPGD	KNG1	HPGD
ABCC2	CALB1	VDR
PPARD	CA9	SLC22A6
NR3C1	ANGPTL4	SLC22A11
VDR	RALYL	NR1H4
SLC22A6	PDK1	THRB
GLA	HILPDA	SLC22A8
SLC22A11	LPPR1	ACE2
NR1H4	HRG	PAM
TP53	SUCLG1	ANPEP
AR	EHD2	CAPN2
GBA1	ENO2	CASP1
PPARG	SEMA5B	CTSS
NFKB1	PFKP	CYP51A1
THRB	SLC12A1	FPR1
ESR1	MIR210HG	ITGA5
GAA	GPD1L	ITGA4
NFE2L2	NOL3	ITGB3
SLC22A8	NDUFA4L2	KLK1
ACE2	BHLHE41	LY96
ACE	SLC4A1	MMEL1
ADRM1	KCNJ1	MMP9
PAM	CLCNKB	NAALAD2
LAP3	ERP27	MME
ANPEP	HK2	PSMB9
NPPA	SFRP1	PSMB8
BRCA1	TNFAIP6	PYGL
CAPN1	HADH	MMP14
CAPN2	TMPRSS2	LTB4R
CASP1	CA10	HMGCR
CASP7	COL4A6	TBXAS1
CASP8	DIO1	STS
CTSB	HS6ST2	PDE7A
CTSK	LPCAT1	PTGER3
CTSL	COL23A1	ITK
CTSV	LDHB	CXCR1
CTSS	ACPP	MAPK10
CPA3	SERPINA5	EGFR
CPA1	GPC3
CCKAR	FXYD4
CCR3	XPNPEP2
CELA1	CDCA2
CMA1	SLC13A3
CYP51A1	AQP2
CAPNS1	UMOD
ECE1	ATP6V0D2
FCER2	DMRT2
FNTA	SCNN1G
FNTB	SCARB1
FPR1	SOST
SLC2A4	IGFBP3
GNPAT	ERBB4
HPGDS	TFAP2B
IMPDH1	RAB25
ITGA2B	ACAA1
ITGA5	PFKFB4
ITGA4	ENPP6
ITGAV	ABAT
ITGB1	HEPACAM2
ITGB3	VEGFA
ITGB7	KCNJ10
KDM4E	ZNF395
KIFC1	TFCP2L1
KLK1	NPHS1
KLK5	DCXR
KLK7	PLK2
KLKB1	SLC12A3
LNPEP	DDB2
LY96	PTH1R
MC3R	PFKFB2
MC4R	SLC22A8
MDM4	AHNAK2
MMEL1	VASH1
MMP1	RHBG
MMP2	SLC4A9
MMP3	APEH
MMP9	EPB41L4B
NAAA	OVOL2
NAALAD2	BSND
MME	UPP2
TACR2	ATP6V1C2
TACR3	ATP6V0A4
NPFFR1	NR1I3
NPFFR2	P2RX7
OPRD1	MAN1C1
PARP3	PCCB
PGGT1B	CLCNKA
PIN1	IRX2
PSMC3	SELENBP1
PSMC1	ACSF2
PSMC6	SPAG4
PSMC4	PYGL
PSMC2	CMTM4
PSMC5	SAP30
NPEPPS	FABP1
PSMB5	LAMA4
PSMB9	ST8SIA4
PSMB8	ALDH6A1
PSMD11	FGF1
PSMD12	SLC7A8
PSMD13	NDUFS1
PSMD1	MUC15
PSMD2	SFXN2
PSMD4	FGF9
PSMD3	MLKL
PSMD7	NR0B2
PSMD8	AGPAT9
PSMD6	NPHS2
PYGL	LOC645321
SLC15A1	CHL1
SEM1	HACL1
YARS1	ITGA5
TAS1R1	CXCR4
TYR	MPP7
XIAP	FMO5
CASP6	MAGI2-AS3
AMPD3	FAM3B
EGLN1	IKBIP
PIK3CA	NELL1
ADAM17	RHCG
MMP16	IYD
MMP13	PTGER1
MMP14	SH3GL2
MMP8	PRKCDBP
MAG	TNNT2
LTB4R	SLC22A7
EDNRB	DPEP1
EDNRA	GHITM
HMGCR	GPR110
CDK1	SLC15A4
TBXAS1	CYP17A1
PTGIR	VWF
KDM4C	NETO2
STS	S100A2
SLC37A4	SUCLG2
KDM3A	DNAH11
HCAR2	LOC100130691
MAPK8	TAP1
FDFT1	SLC1A4
AGTR1	ECHS1
PDE7A	ACAD8
TBXA2R	HPD
TOP1	FAM169A
PTGER3	SLC34A1
SIRT1	OAT
GALK1	ALDOA
DHODH	ALDOC
ABCC5	TBC1D24
ITK	PLCL1
CXCR1	RASL11B
CTSA	ANAPC13
PIM1	CLDN19
AKR1C3	IFI16
AKR1C2	CTH
AKR1C1	CDKN2A
EIF4A1	NDUFA4
BMP1	PVALB
SYK	PCP4
TTR	EFHD1
ADAMTS5	PLA2R1
F7	RALGPS1
CASP2	MBOAT2
KDM4A	C16orf89
HPSE	ASS1
MAPK14	APOC1
MAPK10	IRX1
SLC5A1	ABCC3
ERBB2	GPC5
EGFR	PECAM1
MAPK1	EPM2A
MKNK2	BCKDHB
TNF	PHKA2
ELANE	GABRA2
P2RX3	FECH
PDE6D	ATP6V1B1
DPP4	COQ10A
ESR2	ACADSB
AURKA	MCOLN3
ADORA1	PRELID2
	UQCRFS1
	CCBE1
	FH
	PPFIA4
	PSAT1
	GATA3
	SLC25A5-AS1
	C10orf10
	CRHBP
	PACRG
	VIM
	PRR15
	CD300A
	EPB41L5
	CLIC5
	PDP2
	SLC47A2
	RNF149
	TRPV2
	EPN3
	FUT11
	TMSB10
	INPP5J
	RAB11FIP4
	DNER
	HLA-F
	DDIT4
	ADM
	RNASET2
	SLC26A4
	PRLR
	AIF1L
	VTCN1
	ALAD
	PROZ
	MAL
	PAPPA
	GP2
	HIGD1A
	EGF
	KRBA1
	PPM1H
	PCDH9
	SLFN13
	ARHGDIB
	FXYD5
	TYRP1
	CCND1
	PAK6
	ACOT12
	ECI2
	SORD
	KISS1R
	LOC149703
	GSTM3
	MCAM
	MAP6
	ATP5A1
	TNNC1
	COMMD8
	TMEM61
	BDH1
	GAS1
	COBLL1
	TUBAL3
	PAQR5
	PNP
	SLC25A33
	GJC1
	ASB9
	ARL4D
	LOXL2
	SUOX
	ESRRB
	DUSP9
	ATP6V1A
	ATP5B
	PROM2
	TREM2
	BAZ1A
	MFSD4
	ATP6V1H
	PPAPDC1A
	DDN
	MT1G
	LINC00152
	DNMT3L
	TMEM45B
	C3
	DTL
	ATP5C1
	NEK6
	CROT
	NUSAP1
	ZC3HAV1L
	GABARAPL1
	GLDC
	TMCC1
	NKIRAS1
	PAG1
	SDHB
	AP1M2
	SLC25A5
	TMEM30B
	KCTD1
	FDX1
	MPP5
	ARHGAP24
	FRK
	RASSF2
	ANXA9
	PTPLAD1
	DGKD
	AK3
	WNK3
	TNFRSF10B
	ASAP1
	FBP1
	SDHD
	CD70
	LARS2
	AUH
	TSPAN33
	F11
	OGG1
	FABP6
	PCK2
	INHBB
	PLOD2
	MAGI3
	FDXR
	PROC
	NAPEPLD
	PLCXD3
	ADH1C
	PPM1K
	SLC30A2
	PEPD
	CADPS2
	HIBCH
	PRRG2
	HPGD
	GIT2
	CRYAA
	TDGF1
	C1orf116
	ENOX1
	KCNK10
	UQCRC1
	SLC5A11
	ESRRG
	HAPLN1
	TMEM116
	TRIM9
	CDCA7L
	BMPR1B
	TSPAN8
	CD1D
	C5
	IFI44
	TRIM59
	HOGA1
	ENPP3
	IL4I1
	RASSF10
	ERVMER34-1
	TMPRSS4
	NINL
	MECOM
	LY86
	ATP5G3
	SCNN1B
	BTN3A2
	DPP6
	SIM2
	NOS1
	MCTP2
	DOC2A
	CHGB
	FOLR3
	P4HB
	SCNN1A
	GLOD5
	KLHL3
	OXCT1
	ECHDC1
	PPARA
	CCDC88A
	TYROBP
	GGT6
	WDR54
	KIAA1522
	ACOX2
	GMFG
	CGNL1
	SLC48A1
	NNMT
	ANXA4
	ITGA4
	PRDM1
	SCD
	DAO
	PLXND1
	ACOT11
	MYOF
	LDHD
	WNK4
	MTFP1
	NKG7
	BPHL
	ALS2CL
	CKMT1A
	MIPEP
	NUDT6
	FREM1
	LCP2
	FAM167A
	RPS6KA6
	TCF21
	ALDH4A1
	ACAT1
	DIRAS3
	COL4A4
	ISG20
	CLEC2D
	CSPG4
	RASSF8
	TBC1D1
	NTNG1
	ACADM
	RNF150
	ELF4
	KCNE1
	STAMBPL1
	STC2
	P2RY8
	ARHGAP25
	C14orf37
	DNAJC12
	APOO
	ADH6
	LAT2
	BRCA2
	LHPP
	LTB4R
	GRB14
	ITGB2
	FER1L4
	FOXI1
	SOX11
	ACLY
	NAT8L
	HSPA6
	AQP7
	LDHA
	TNIP1
	LGALS1
	DLEU2
	DIAPH2
	HIBADH
	CAMK1D
	MDH1
	CAV1
	TMEM50B
	CEP170
	SCOC
	REEP6
	CLDN10
	CLEC2B
	IGSF11
	PCSK6
	MAGI2
	CLUL1
	ACOX1
	TGFBR3
	SOSTDC1
	FMO4
	GALM
	KLHL13
	ABCG1
	GAS2L3
	PTPRE
	IDO1
	S100A10
	GPHN
	SUSD4
	SGPP1
	TUBB2A
	MCM5
	PRDM16
	MORN2
	TYMP
	PCCA
	DACH1
	NEDD4L
	ELMO1
	SGK2
	HCLS1
	TST
	SLC1A3
	SEL1L3
	NNT
	LHFPL2
	ADI1
	ERV3-2
	G6PC
	KLK1
	PROCR
	IL4R
	SDSL
	LOC643733
	SNRPN
	MYBL1
	SUCNR1
	LRRC2
	CDKL1
	MPPED2
	TIMP1
	GLRX5
	GM2A
	MT1H
	ATP6V0E2
	CNTN1
	TRIB3
	CCND2
	LYPD6B
	MT1F
	PLIN5
	SEMA6D
	LAD1
	DHRS11
	MOB1B
	ST3GAL6
	ALAS1
	PLG
	BIRC3
	HLA-E
	IFI27
	BAG1
	MINA
	FANCL
	CASP4
	C4orf47
	MTCP1
	RIMKLA
	TYRO3
	PIK3R5
	SEC61G
	ERO1L
	TCEAL2
	NMI
	EFCAB4B
	PTPRO
	IER5
	CCNE2
	GMPR
	APBB1IP
	SLC5A2
	FCGR3A
	HYAL1
	GCH1
	DEPTOR
	CDKN2B
	DNASE1
	PMEPA1
	KLHL6
	ACSM3
	ALDOB
	RDH10
	BTD
	LOC389332
	CTDSPL
	HAGH
	PLA2G7
	NRP2
	NDUFAF4
	ANK2
	GRIK3
	HLA-B
	VDR
	C6orf223
	MTTP
	FAM57A
	PRMT6
	SLC22A13
	FKBP10
	FAM78A
	PSMB10
	TCF4
	ARHGEF3
	CYP27B1
	SLIT2
	TMEM174
	FN1
	ADAP2
	ZNF503
	PLCD4
	ESRP1
	LIN52
	AFAP1L1
	SLC4A11
	CD40
	OGDHL
	ADHFE1
	PHLDA3
	KNTC1
	SPHK2
	C1QA
	DGCR5
	TACSTD2
	EMP3
	TMEM44
	ADCY7
	RDH11
	CTSH
	COL5A3
	FMN2
	PTP4A3
	IL3RA
	TRMT1
	SLC13A2
	CNDP1
	OSMR
	DOCK2
	POU5F1P4
	ASPM
	NCKAP1L
	BIN2
	PLLP
	LST1
	CCNA2
	AXL
	ALDH7A1
	SIPA1L2
	TYMS
	CHST11
	CAND2
	RHBDF2
	CTHRC1
	UHRF1
	PLIN2
	ITGAX
	SLC43A3
	BMP7
	LPA
	PHYHD1
	ERMP1
	GLS
	MAPK10
	PC
	KCNE4
	TNFAIP8
	IRX3
	VAV3
	S1PR5
	PP7080
	IKZF1
	MYO1G
	EIF4EBP1
	MRO
	QDPR
	CP
	KCTD6
	TMEM206
	BDH2
	ZMYND12
	FLI1
	PHYH
	KSR1
	ALOX5
	LAPTM5
	ABHD14A
	GIMAP4
	SLC16A7
	CLCN5
	MYC
	LAIR1
	FCAMR
	KIAA0101
	ACO1
	FA2H
	IQGAP2
	TAPBP
	C1orf226
	TRIM63
	MAN1A1
	SLC15A3
	PRSS22
	RNF213
	SLC27A4
	ABCA8
	NDUFB5
	C21orf33
	ELF5
	NHSL1
	IPO13
	SHISA3
	GOT1
	IRF6
	ZDHHC2
	ARHGEF10
	PFN2
	EDN1
	TOX2
	MSRA
	CBR1
	CAV2
	DOK3
	MFNG
	CYP2J2
	KCNMA1
	LCN12
	FOXC1
	FRAS1
	ARHGAP22
	GRHL2
	PPP1R18
	FBXO2
	SLC2A1
	TREH
	COLEC11
	SH2B3
	BICD1
	SLC38A1
	CADM4
	L1CAM
	APOH
	VCAN
	BSPRY
	INPP5D
	HPCAL1
	COL8A1
	MICB
	GCSH
	HLA-DRB1
	GAS5
	GDPD5
	CHUK
	KCNJ2
	ARHGAP9
	NCAPG
	PIK3CG
	TMC4
	CDK18
	POU5F1
	C1QB
	ANO5
	COL4A3
	PLXNB1
	NQO2
	DENND1C
	GRHPR
	CEP55
	FAM184A
	XAF1
	FCGR2A
	CYP2B6
	ICAM1
	PRKCA
	FAM151A
	ANGPTL1
	ZNRF3
	RAB42
	GRAMD4
	PPP1R3B
	FLRT1
	ARRDC2
	IL27RA
	SLC19A2
	CCL28
	HSD17B7
	MARVELD2
	OVOL1
	LOC400043
	FAM26F
	TGFA
	IL10RA
	PDE1A
	FAM171A1
	ETS1
	PARVG
	PIEZO2
	PTGR1
	TRAF2
	RUNX3
	GK
	HAO2
	JMY
	PRDX4
	SELPLG
	DUSP4
	UCN
	HLA-DPB1
	MELK
	ATG16L2
	KCNK3
	GPD1
	PPP2R2B
	PPP1R13L
	SACS
	KSR2
	PREX1
	BTK
	ITPR2
	FABP5
	NLRC5
	ATP2C2
	TCIRG1
	SLC22A6
	CENPK
	GCDH
	CENPF
	PTPN3
	CRYL1
	AMPH
	FAM49A
	CDH3
	HSPA8
	SLC25A48
	FANCI
	HSPA2
	SPARC
	C1QTNF6
	CEACAM1
	CDH4
	KCNMB2
	CYP4F2
	ANGPT2
	CLDN14
	OAS3
	NR5A2
	HOXD8
	TGFB1
	CD84
	ZNF684
	EMX1
	SLC28A2
	THRB
	SLC16A5
	HSD11B2
	C7
	LINC00263
	GJB1
	APOBEC3G
	SLC25A25
	NPNT
	EMR2
	C1orf162
	OLFML2B
	ANGPTL2
	EFNA3
	NR3C2
	USP2
	AKR7A3
	THRSP
	AZGP1
	EGFR
	CLYBL
	RCSD1
	PBX1
	RNF152
	KLHL14
	PNMA2
	GAL3ST1
	ABCA12
	CHST15
	PEBP1
	LHX1
	LIPH
	LINC00473
	PHYHIP
	TUBB6
	C5orf46
	CDH13
	RNF166
	TM7SF2
	CARD16
	HLA-DRA
	IFFO1
	PRR15L
	NPDC1
	PLEKHA6
	CGN
	DUSP26
	LILRB1
	TNFSF9
	CLMN
	DEF6
	ATAD2
	PSMB9
	CD33
	SOBP
	LILRB3
	GABRD
	HLX
	PRC1
	OR7E14P
	LILRB2
	COL4A2
	ABCB1
	ISG15
	HMOX1
	MT1E
	CASP1
	HLA-G
	SH3BGR
	ENTPD3
	GABRE
	SLC22A12
	BCL11A
	FUT3
	WASF3
	CDS1
	NAP1L2
	TJP3
	RGN
	RAB37
	LOC100505938
	CORO1A
	H2BFXP
	NDC80
	SHMT2
	FAR2
	L2HGDH
	LRRK1
	ACSBG2
	AKNA
	GLYAT
	C6orf123
	ABTB2
	FYB
	SLC16A6
	EZH2
	RAB15
	SFMBT2
	CDCA7
	TMEM140
	TRPM6
	SIM1
	TMEM72
	PYCARD
	P4HA1
	JAG2
	UCHL1
	RDH12
	YPEL4
	GJA3
	PCYT2
	CAPS
	MET
	NACAP1
	ESM1
	TMEM45A
	C11orf52
	GPT2
	PDGFRA
	EMILIN2
	C15orf59
	SNHG12
	MCTP1
	TMC8
	QPRT
	LOC154761
	MYO1F
	WDR72
	PAX8
	CHP2
	CD200
	TNFSF15
	IDH1
	CA2
	VAV1
	SCD5
	PTRF
	MSC
	PHGDH
	HEY1
	HES4
	PANK1
	MAL2
	TNFSF13B
	LCP1
	SLC25A4
	QRFPR
	GSTO2
	CD247
	SLC2A14
	SLC41A2
	CYP4A11
	C9orf135
	HSF4
	AKR1A1
	SVOPL
	PCDH17
	IFNAR2
	HRH1
	FLJ32255
	PTPN22
	EVI2B
	PPARGC1A
	FOLR1
	OLFML2A
	HDHD3
	SLC2A3
	HLA-J
	APITD1
	STMN3
	RPA4
	CLSTN2
	BST2
	CYP8B1
	MOGAT1
	KLK6
	MMP14
	E2F8
	C1orf168
	TPD52L1
	SLC3A2
	KCNH6
	COL5A2
	PSTK
	ALDH1A2
	TLR3
	AMT
	MICALL2
	DDX25
	PCDHB10
	TRNP1
	EVI2A
	PTPRD
	FSCN1
	TNFAIP3
	RAP1GAP
	APOBEC3C
	TAGLN3
	GCHFR
	CPNE4
	RCN1
	KRT7
	EPCAM
	FLJ31715
	SSPN
	OSBPL6
	CDON
	PLEKHO1
	DTX1
	COL4A1
	ANKRD2
	SLC17A4
	PPAN
	RNF43
	PLXDC1
	COL4A5
	ANKRD36
	PCK1
	WLS
	GLYCTK
	ALLC
	AIFM1
	CD86
	CYP39A1
	LZTS1
	SMPD1
	CLEC7A
	ASPHD1
	CYSLTR1
	CHPT1
	SLC13A1
	C19orf33
	NOX4
	LINGO2
	CA8
	AGMAT
	RAC2
	LILRA2
	DEGS1
	SLC25A10
	CYFIP2
	TRIM2
	LRP1B
	TMEM86A
	RIMBP2
	AMFR
	SPTBN2
	C9orf24
	LRRC19
	PPP1R3C
	AGXT
	APOLD1
	TGFBI
	FBXO21
	CHDH
	C1orf115
	FAM101B
	ITPR3
	MEF2C
	TBXAS1
	KCNJ13
	CD300LF
	VMP1
	PIPOX
	ADAMTS16
	SLC25A35
	LOC100506125
	SEMA5A
	LCK
	ANK1
	SIGLEC7
	PROX1
	CD2
	WDFY3-AS2
	DMRTC1
	MACROD1
	COL6A2
	SPAG5
	NUDT4
	DCLK1
	TRPM3
	FMNL1
	FLT1
	THOC6
	DCN
	EHBP1L1
	SLC39A4
	ADAMTSL4
	HIST1H2BK
	KIF21B
	PLAG1
	ITGAL
	RAPGEFL1
	PLCG2
	SIPA1
	KLRG2
	SPATA17
	CSF2RB
	GPR113
	MCM10
	TFAP2A
	PSMB8
	THSD7A
	HOXB9
	ENTPD5
	PBLD
	PTHLH
	STRA6
	FAM102A
	PRAM1
	KLHDC9
	BIK
	ITK
	CSF1R
	LRP1
	EPHX2
	ANK3
	PPP1R1A
	PALM
	DOCK10
	SERPINA4
	NINJ2
	WT1
	BEST4
	SYTL3
	MRAP2
	SULT1C2
	EBF2
	SLC44A4
	RASSF5
	CPN2
	SLC29A4
	DPEP2
	GALNT3
	COL1A1
	ANLN
	GPR155
	C3orf52
	FOXM1
	CSTA
	ASF1B
	MT1X
	SEMA6A
	FBXO16
	MARVELD3
	CTSS
	CENPM
	NAT2
	CPNE6
	ALDH1B1
	TOX3
	BTN3A1
	TRIM22
	IGFBP2
	RHOH
	ETFA
	IL21R
	CYBB
	SAMHD1
	APOBR
	ANO4
	HLA-DMA
	SLC16A1
	ARL11
	DNASE1L3
	GNRH1
	VWCE
	SLC7A9
	ZAP70
	DNAJC6
	SASH3
	CORO2B
	C14orf80
	PSORS1C1
	OSCAR
	C2orf47
	EPHA3
	NXPH4
	ATHL1
	FBXO41
	F12
	GATM
	GBP2
	PMP22
	ACOT1
	ARHGAP30
	HLA-DPA1
	RAB7B
	ATP12A
	C1QC
	RRM2
	EAF2
	FJX1
	PCDHGA8
	CD53
	DHRS4
	LAIR2
	GPR98
	CLEC14A
	LPAR5
	CES4A
	STAC
	PRKAR2B
	KIAA2022
	LOC646903
	CCL18
	SLC12A6
	DUSP1
	BNIP3
	MME
	TNFRSF4
	GCAT
	PARM1
	HIST1H2AM
	DLG2
	ASAP3
	FAP
	PLA2G4F
	LINC00260
	DACH2
	KITLG
	BCL2L10
	CDKL2
	PNCK
	PHF21B
	NLRC3
	SLC9A9
	ETNK2
	MYZAP
	BCAT1
	LOX
	XXYLT1
	KCNJ12
	OCLN
	PDZD3
	CDKN1C
	B3GNT5
	GULP1
	CLIC2
	RGS10
	KDELC1
	HLA-DQB1
	C1QTNF7
	KIF11
	FSTL3
	GPM6B
	POLQ
	DIRAS2
	CD37
	VAT1L
	HOXB6
	PTPN13
	TACC3
	GATA5
	CHODL
	EYA2
	SEC14L4
	CR2
	KIF20A
	POLE2
	SH2D1A
	SHISA2
	ZNF165
	MS4A4A
	ESRP2
	UBE2C
	RGS5
	PALM3
	GRIP2
	CCDC148
	ACSL6
	RNASE6
	ENPP1
	GLIPR1
	STK10
	TNFAIP8L2
	LY96
	LPAR2
	SLC38A4
	LCAT
	PRSS8
	NUPR1
	HMCN1
	IL32
	TTC38
	FCGR1B
	FCER1G
	HOXA4
	ARSF
	BUB1
	CAPSL
	AMICA1
	CD52
	ADORA3
	HOMER1
	DEPDC1
	TOP2A
	EYA4
	HRASLS2
	ADA
	GJA1
	MCF2L-AS1
	TNFRSF9
	HCG27
	GPR27
	FUT6
	ANKRD37
	PLAT
	TLR2
	TINAG
	ARL4C
	CXorf36
	SHROOM3
	RASAL3
	PTPRC
	SLC7A11
	TMEM155
	RAPGEF3
	NUDT1
	PTTG1
	NMB
	SPI1
	SLA
	AEN
	PIP5K1B
	MARCKS
	BCL11B
	CD68
	SNX20
	GMIP
	GNLY
	PVRIG
	MRGPRF
	S100A14
	PXDN
	PRODH2
	RTP4
	LONRF2
	VEPH1
	CPAMD8
	SUSD3
	HMGCS2
	SUSD2
	ALDH2
	CDH9
	CD96
	GRAMD1C
	SLC17A1
	SLC23A1
	MS4A6A
	FERMT1
	SCGN
	CDO1
	CCL5
	EPB41L4A-AS1
	EOMES
	GCM1
	MAP2
	TNFRSF25
	TMEM92
	IL17RB
	ATP8B3
	CACNB4
	DAK
	NFE2L3
	BLM
	SLC37A2
	KLRC3
	PREX2
	BCL6
	GCGR
	HSPB2
	ARHGAP4
	HIST1H4J
	FGFBP1
	EHD3
	KLF16
	BTN3A3
	MYL3
	NAPSA
	RAB17
	MYO3B
	PTPRCAP
	MIOX
	CSF2RA
	FABP7
	VSIG1
	ST6GALNAC3
	UQCRH
	BIRC5
	LSP1
	MYH10
	SLAMF7
	CRIP1
	SIX4
	CD97
	UBASH3A
	KGFLP2
	BEX4
	CXCR6
	CA4
	CRNDE
	CCDC109B
	BUB1B
	IL2RB
	ARPC1B
	FBLN5
	FLJ35700
	TSPAN1
	GPR62
	LAG3
	ADAMDEC1
	CGREF1
	C8orf4
	STIL
	ATP2A3
	TBX15
	NUF2
	MYADM
	CRISP2
	ARNT2
	PDZRN3
	SLC16A10
	CACNA2D2
	TNFAIP2
	NPY1R
	PCSK1N
	PPP1R1B
	FAM83B
	GADD45A
	SMTNL2
	FPR3
	GC
	CCL20
	LXN
	PIGR
	LMO3
	FBXL16
	LIMD2
	PABPC4L
	APOC3
	EBI3
	CFP
	CENPE
	PRR7
	AOAH
	GPR4
	TPPP2
	KCNJ16
	GZMA
	TM6SF1
	TTK
	CDC6
	SEZ6L2
	ARHGAP15
	C1orf210
	SLA2
	SERPINC1
	CKMT2
	MAP9
	CEL
	CACNA2D4
	BDNF
	SPINK13
	ALDH8A1
	TNFRSF11A
	CEBPB
	SDS
	GPR19
	CST7
	FAIM3
	ZMYND15
	CXCL12
	MYCN
	HAO1
	VILL
	C21orf62
	PTGER3
	PEBP4
	PIF1
	PCDHB11
	ANKRD36B
	C1orf112
	CARD9
	TPX2
	OIP5
	ANXA3
	IGSF22
	TRAT1
	HECW2
	PPM1E
	MYEOV
	SCG5
	TGM2
	SPC24
	CD4
	NCF1
	NFATC2
	GDPD3
	KCTD11
	MILR1
	SDC1
	C1orf186
	IL2RG
	TEX11
	NFASC
	TRAF3IP3
	HSPG2
	CAPN3
	GBP5
	PRIMA1
	CRYM
	ENTPD1
	BCL2A1
	GNG11
	PLVAP
	TLR7
	NCAPH
	KIF18B
	ASPDH
	UGT2B28
	DSP
	CENPI
	LOC100129034
	B3GALT2
	RELL1
	NEK2
	SIX1
	LOC100507537
	TCF19
	DMGDH
	ARNTL2
	MEST
	IFI44L
	RSPH9
	PCDHB14
	UGT8
	DDC
	C2orf88
	LMNB1
	C9orf66
	GZMH
	ABCC6
	KLRC1
	POU5F1P3
	FTCD
	ODAM
	CDC42EP5
	KCNE3
	CCDC88B
	CPA6
	MYO7B
	NFKBIE
	FAM129A
	C11orf54
	FERMT3
	APOL1
	MST1
	NCF4
	ELMOD1
	TLCD1
	SLC6A19
	KAL1
	GZMM
	SIGIRR
	RAD51AP1
	CD8B
	VSNL1
	SORCS1
	CSDC2
	LEAP2
	FMO1
	RBP2
	CX3CR1
	ATRNL1
	NDNF
	FOXJ3
	LAMA2
	RHOBTB3
	RNF175
	PPP1R16B
	GAL3ST4
	MRPS6
	ALDH1L1
	KCNJ15
	CD36
	SDC3
	DPY19L2P2
	FBLN2
	CECR1
	RERGL
	CD300C
	IFI30
	PGF
	NUDT10
	RGS1
	FKBP11
	AGR2
	PSTPIP1
	NLGN1
	TRPV6
	TTN
	MAMDC4
	PRUNE2
	CLU
	GZMB
	SIRPG
	GSTM1
	2026-03-02
	COL21A1
	BDKRB2
	EMR1
	ZNF385B
	EMB
	CD3E
	NOD2
	NCF2
	RRAD
	CD3D
	RASGEF1A
	RELT
	PGBD5
	ANKRD36BP2
	ARG2
	UNC119
	CALCA
	BCHE
	CCR10
	KIAA1161
	CHRDL1
	REEP2
	ADSSL1
	SLC5A12
	TRPA1
	SLC4A4
	ITLN1
	MYOZ2
	PLEK
	HGD
	PMCH
	NAGS
	ALPK2
	RNASE2
	CD8A
	HK3
	ADORA2B
	FCGR3B
	LIPA
	DLGAP5
	CARD11
	SIRPB2
	CHEK2
	LOC142937
	MIAT
	MT2A
	TAGAP
	KLF15
	G0S2
	ABCB4
	RARRES2
	APOM
	KIAA0408
	PKD1P1
	PNPLA3
	LRRC25
	FLRT3
	HOXB8
	ENPP5
	AQP11
	C10orf25
	CASP5
	HRSP12
	RAB33A
	BARX2
	TRIM50
	CDC45
	ACVR1C
	SCIN
	CCRL2
	BIRC7
	MND1
	NPY5R
	PTGFRN
	ANO2
	GDA
	CD163L1
	LOC148709
	SIGLEC8
	SLC16A9
	TBC1D10C
	CENPH
	LYZ
	GHR
	C2orf40
	GPR20
	RAD51
	AIM2
	MEGF6
	GP1BB
	RENBP
	PBK
	SLC26A9
	PAQR4
	SCGB3A1
	TMEFF2
	PAIP2B
	RAB27B
	SLC27A2
	AVPR1A
	SH2D2A
	DPT
	MS4A7
	PCDHB6
	TRPM4
	TAC1
	ECHDC3
	KIAA0226L
	CD180
	HS3ST2
	LRRN2
	LRRC43
	FAM198B
	ALOX15B
	LGI4
	IL20RB
	ACTG2
	CYP4X1
	CXCL11
	TEK
	FAM64A
	DBIL5P2
	NECAB2
	NEBL
	CNTD1
	TG
	HCK
	SLC9A2
	BTBD16
	LGALS12
	SLC7A7
	DOCK3
	HLA-DMB
	CXCL10
	IGFALS
	ADAMTS19
	DPYS
	MYOZ1
	HIGD1B
	WT1-AS
	NEFH
	HTRA4
	HJURP
	SCN4B
	KIF4A
	TMEM79
	PTTG3P
	LY6E
	GABBR1
	F3
	EPS8L1
	SAT2
	STOX1
	CXorf65
	KCNK5
	FBLN1
	ZNF300P1
	GABRP
	CXCL9
	C8orf22
	COL15A1
	HOXD1
	RGS18
	CPNE5
	CD14
	CATSPER1
	TNFSF12
	IL13RA2
	UGT3A1
	SLC6A20
	STK33
	CXCR3
	GIMAP2
	EXPH5
	DCDC2
	GPX3
	XK
	CDT1
	SIT1
	TNNI1
	CCR5
	CD27
	PKLR
	GBP1
	CIB4
	RAB4B
	SLC34A3
	2026-03-01
	FRMD1
	PLEKHA4
	ARHGAP11A
	SKA3
	GFI1
	TMEM125
	HTATSF1P2
	CREG2
	2026-09-03
	CPE
	RAD54B
	WIF1
	UGT2A1
	GLYATL1
	P4HA3
	PDGFD
	SLC2A6
	PTGDS
	COL5A1
	PPP1R36
	CD38
	C16orf54
	CD48
	EPHX4
	EMCN
	VSIG4
	CFB
	SFTA2
	AQP3
	LIMS3
	IP6K3
	CTSW
	MAOA
	ADH1A
	SLC6A8
	GAS2
	SLAMF8
	IL17RD
	ABCA4
	NGEF
	GLRB
	TDRD9
	CCDC102B
	PTGFR
	NID2
	RBP4
	HCP5
	CD72
	ADAMTS14
	BATF
	GZMK
	XKR4
	COL1A2
	SAMD5
	SIGLEC9
	ACOT4
	LOC285957
	CDHR2
	FAM132A
	IL7R
	CD3G
	SNAI3
	C14orf132
	CHSY3
	CLEC4E
	KIAA1324
	ABCA6
	SEMA3G
	CDCA8
	CC2D2B
	NKAIN1
	FAM124B
	CCR7
	DIRAS1
	XCL1
	MSR1
	CYP24A1
	FAM46B
	PLAC8
	ANPEP
	HSPB7
	LIPG
	BBOX1
	LAMP3
	TCL6
	SCG2
	ZMAT4
	BEX2
	APLN
	PGAM2
	ISM1
	TIGIT
	JAKMIP1
	POU3F3
	MNX1
	ST6GALNAC2
	INHBA
	VCAM1
	SLC6A10P
	UNC5D
	C1orf64
	NRG3
	RIBC2
	ZBP1
	IGF2BP2
	PRAP1
	GIPC2
	NRTN
	ICOS
	CRABP1
	SAMSN1
	KIT
	SNTG1
	LRP4
	ABLIM3
	STGC3
	CTGF
	AGXT2
	OLIG1
	BTBD11
	SLC8A1
	MAP7
	MNDA
	FCGR2B
	BHMT
	FPR1
	HMX2
	TMEM191A
	KL
	CD163
	ANO1
	KCNN1
	SLITRK5
	HES5
	SLC22A24
	NME5
	SCN3A
	CKAP2L
	LOC401052
	NLRP3
	CUBN
	KCNN4
	GBA3
	FAM71E1
	BMX
	CLEC4A
	HSH2D
	GXYLT2
	SPINK1
	BEX1
	AGR3
	ADAM12
	PRX
	HAVCR1
	C2orf15
	SLC22A1
	KLRC4
	ERAP2
	NAP1L3
	LY9
	MMP9
	ACY3
	DEFB1
	SLC39A5
	CYP26B1
	AQP9
	ZYG11A
	MOXD1
	DHDH
	HIST1H1C
	TM4SF18
	ITGB6
	BTNL9
	TMEM154
	TPM2
	CD69
	SOCS3
	PLAC9
	C20orf197
	RPRM
	UBE2QL1
	C1S
	PPEF1
	RORB
	IL18RAP
[truncated: 1,225 more rows]

## Sheet: Supplementary Table S4
Dataset	ROC_AUC	ROC_CI_lower	ROC_CI_upper	PR_AUC	PR_CI_lower	PR_CI_upper	Brier	Brier_CI_lower	Brier_CI_upper
GSE17818	1	NA	NA	0.98	0.947	0.991	0.088	0.061	0.115
GSE17895	0.967	0.914	0.998	0.979	0.953	0.992	0.101	0.074	0.127
GSE66272	0.985	0.949	1	0.871	0.731	0.96	0.043	0.011	0.092

## Sheet: Supplementary Table S5
Baseline_model	GSE17818	GSE17895	GSE66272
Random classifier (expected)	0.5	0.5	0.5
Logistic regression without feature selection	0.801-0.868	0.759-0.816	0.852-0.892
Top 5 DEGs model	0.85-0.90	0.85-0.90	0.85-0.90

## Sheet: Supplementary Table S6
Gene	Threshold	Sensitivity	Specificity	AUC
IGFBP3	8.03491	0.943548	0.944444	0.981944
ITGA5	6.04014	0.959677	0.911111	0.976075
PYGL	6.18191	0.959677	0.911111	0.974821
SLC22A8	7.59568	0.959677	0.9	0.966039
LTB4R	4.5557	0.927419	0.866667	0.942115

## Sheet: Supplementary Table S7
gene	cell_type	% Expressing (mean ± SD)	Mean expression in positive cells (mean ± SD)	Number of donors	Total cells
IGFBP3	Adipocytes	9.1% ± 10.8%	2.19 ± 1.07	29	4474
IGFBP3	B cells	0.9% ± 3.3%	0.16 ± 0.57	25	225
IGFBP3	CD8+ T cells	1.8% ± 4%	1.28 ± 1.39	29	7679
IGFBP3	Endothelial cells	8.9% ± 9.6%	2.76 ± 1.09	30	15886
IGFBP3	Epithelial cells	1.5% ± 2.8%	0.54 ± 0.86	25	1419
IGFBP3	Hepatocytes	0.1% ± 0.3%	0.56 ± 1.21	16	2207
IGFBP3	Macrophages	1.6% ± 2.5%	1.74 ± 1.45	30	25684
IGFBP3	Monocytes	1.3% ± 2.5%	1.12 ± 1.36	29	3438
IGFBP3	NK cell	1.1% ± 1.8%	1.41 ± 1.47	29	5211
IGFBP3	T cells	0.6% ± 1.1%	1.74 ± 1.63	30	16469
ITGA5	Adipocytes	1.4% ± 2%	1.29 ± 1.23	29	4474
ITGA5	B cells	0.4% ± 2.2%	0.06 ± 0.28	25	225
ITGA5	CD8+ T cells	1.2% ± 2.7%	1.04 ± 1.2	29	7679
ITGA5	Endothelial cells	5.3% ± 3.6%	2.28 ± 0.83	30	15886
ITGA5	Epithelial cells	0.1% ± 0.3%	0.15 ± 0.47	25	1419
ITGA5	Hepatocytes	0.2% ± 0.5%	0.47 ± 1.03	16	2207
ITGA5	Macrophages	1.2% ± 1.1%	1.4 ± 1.12	30	25684
ITGA5	Monocytes	3.4% ± 3.5%	1.62 ± 1.04	29	3438
ITGA5	NK cell	3.1% ± 2.8%	2.01 ± 1.09	29	5211
ITGA5	T cells	1.2% ± 1.5%	2.09 ± 1.53	30	16469
LTB4R	Adipocytes	0.4% ± 1.1%	0.42 ± 0.73	29	4474
LTB4R	B cells	0% ± 0%	0 ± 0	25	225
LTB4R	CD8+ T cells	0.8% ± 1.5%	1.1 ± 1.27	29	7679
LTB4R	Endothelial cells	0.5% ± 0.7%	1.76 ± 1.25	30	15886
LTB4R	Epithelial cells	0% ± 0%	0 ± 0	25	1419
LTB4R	Hepatocytes	0% ± 0.1%	0.17 ± 0.69	16	2207
LTB4R	Macrophages	0.3% ± 0.3%	1.22 ± 1.33	30	25684
LTB4R	Monocytes	1.7% ± 2.1%	1.31 ± 1.14	29	3438
LTB4R	NK cell	0.8% ± 1.2%	1.16 ± 1.23	29	5211
LTB4R	T cells	0.5% ± 0.6%	1.81 ± 1.39	30	16469
PYGL	Adipocytes	1% ± 1.3%	0.91 ± 1.15	29	4474
PYGL	B cells	0% ± 0%	0 ± 0	25	225
PYGL	CD8+ T cells	0% ± 0.1%	0.29 ± 0.86	29	7679
PYGL	Endothelial cells	0.4% ± 0.5%	1.85 ± 1.4	30	15886
PYGL	Epithelial cells	0.2% ± 0.4%	0.32 ± 0.88	25	1419
PYGL	Hepatocytes	0.1% ± 0.2%	0.55 ± 1.03	16	2207
PYGL	Macrophages	1.1% ± 1%	1.57 ± 1.15	30	25684
PYGL	Monocytes	2.1% ± 2.3%	1.37 ± 1.13	29	3438
PYGL	NK cell	0.1% ± 0.3%	0.29 ± 0.92	29	5211
PYGL	T cells	0.1% ± 0.3%	0.55 ± 1.17	30	16469
SLC22A8	Adipocytes	0.5% ± 1.1%	0.52 ± 1.08	29	4474
SLC22A8	B cells	0.5% ± 2.5%	0.08 ± 0.42	25	225
SLC22A8	CD8+ T cells	0.2% ± 0.9%	0.06 ± 0.35	29	7679
SLC22A8	Endothelial cells	0.6% ± 1.2%	0.79 ± 1.22	30	15886
SLC22A8	Epithelial cells	0.7% ± 1.1%	0.7 ± 1.09	25	1419
SLC22A8	Hepatocytes	18.8% ± 15.8%	1.9 ± 1.18	16	2207
SLC22A8	Macrophages	0.4% ± 1.5%	0.62 ± 1.31	30	25684
SLC22A8	Monocytes	0.5% ± 1.3%	0.52 ± 1.22	29	3438
SLC22A8	NK cell	0.8% ± 2.7%	0.33 ± 0.87	29	5211
SLC22A8	T cells	1.8% ± 2.9%	1.6 ± 1.87	30	16469
